# Supplementary material for: Evaluation of Clinical and Immune Responses in Recovered Children with Mild COVID-19
Source: Viruses. 2022 Jan 4;14(1):85. doi: 10.3390/v14010085 (PMC8779549; doi:10.3390/v14010085)
Supplement: Supplementary file 1 [file viruses-14-00085-s001.zip]

Archive with 1 entries (1 files):
- viruses-1513918-supplementary.pdf
